# Supplementary material for: Toward a methodology for evaluating DNA variants in nuclear families
Source: PLoS One. 2021 Oct 8;16(10):e0258375. doi: 10.1371/journal.pone.0258375 (PMC8500447; doi:10.1371/journal.pone.0258375)
Supplement: S1 Table — Bolded genes (genes with 2 or less children harboring a potentially damaging variant) were used as part of VarElect analysis. (XLSX) [file pone.0258375.s001.xlsx]

## Sheet: S1 Table
Supplementary Table 1. The number of children with a potentially damaging variant per gene per family. Bolded genes (genes with 2 or less children harboring a potentially damaging variant) were used as part of VarElect analysis.
Family	Gene	Number of Children with Potentially Damaging Variant
Family 1	ACADS	1
Family 1	ALG1L2	1
Family 1	GOLGA6L1	1
Family 1	GOLGA6L2	1
Family 1	HLA-DRB1	1
Family 1	KRT76	1
Family 1	RP11-294C11.1	1
Family 1	SIRPB1	1
Family 1	SPAG11B	1
Family 1	Y_RNA	1
Family 2	ANKRD36C	1
Family 2	DPY19L3	1
Family 2	FAM8A1	1
Family 2	HLA-DRB1	1
Family 2	HLA-DRB5	1
Family 2	PCK1	1
Family 2	PCK2	1
Family 2	SIPA1L3	1
Family 2	TRPM3	1
Family 2	Y_RNA	1
Family 2	ZAN	1
Family 3	C1orf50	1
Family 3	C2orf16	1
Family 3	CCDC179	1
Family 3	DCHS1	1
Family 3	GLYATL1	1
Family 3	ITGB4	1
Family 3	KRTAP10-12	1
Family 3	LILRA2	1
Family 3	SIRPB1	1
Family 3	SPAG11B	1
Family 3	TNNT3	1
Family 3	TRMT1	1
Family 3	USP17L15	1
Family 3	ZNF826P	1
Family 1	FAM8A1	2
Family 1	GUCA1C	2
Family 1	SPATA31A6	2
Family 1	TTBK2	2
Family 1	XIRP2	2
Family 2	CYP2A13	2
Family 2	GOSR2	2
Family 2	PAH	2
Family 2	PNPLA7	2
Family 2	RP1L1	2
Family 3	ADGRA2	2
Family 3	CSNK1A1	2
Family 3	DNTTIP2	2
Family 3	ENPEP	2
Family 3	RGPD3	2
Family 3	RNU7-167P	2
Family 3	Y_RNA	2
Family 3	ZNF99	2
Family 1	CBWD5	3
Family 1	CRNKL1	3
Family 1	DAPL1	3
Family 1	DUOXA1	3
Family 1	RNU7-167P	3
Family 1	ZNF486	3
Family 2	ARHGEF38	3
Family 2	LIN37	3
Family 2	PCDHB7	3
Family 2	WDR89	3
Family 3	NDUFA5	3
Family 3	SLC26A8	3
Family 3	TTBK2	3
Family 3	WDR89	3
Family 1	ACOXL	4
Family 1	IL1A	4
Family 1	PSG9	4
Family 1	QPCT	4
Family 1	SECTM1	4
Family 1	WDR89	4
Family 2	SEMG2	4
Family 2	ZYG11A	4
Family 3	C1orf185	4
Family 3	DUS4L	4
Family 3	OR8G1	4
Family 3	VIT	4
Family 1	BST1	5
Family 1	RGPD3	5
Family 1	RNF6	5
Family 3	CBWD5	5
Family 3	PRSS57	5
