# Supplementary material for: Toward a methodology for evaluating DNA variants in nuclear families
Source: PLoS One. 2021 Oct 8;16(10):e0258375. doi: 10.1371/journal.pone.0258375 (PMC8500447; doi:10.1371/journal.pone.0258375)
Supplement: S2 Table — We included genes that had at least one child but no more than two with a potentially damaging variant. Scores provided by VarElect, our ranked version of the VarElect scores, and our overall ranking are shown for each gene. RP11-294C11.1, SPATA31A6, XIRP2, and Y_RNA were also identified in 2 or less children with potentially damaging variants, but were not able to be ranked by VarElect. The number of potentially damaging variants in each gene is one unless specified with n. Abbreviations: het = simple heterozygous. SNP = single nucleotide polymorphism. del = deletion. SV = structural variant. (XLSX) [file pone.0258375.s002.xlsx]

## Sheet: S2 Table
Supplementary Table 2. Genes with potentially damaging variants for low-grade astrocytoma. We included genes that had at least one child but no more than two with a potentially damaging variant. Scores provided by VarElect, our ranked version of the VarElect scores, and our overall ranking are shown for each gene. RP11-294C11.1, SPATA31A6, XIRP2, and Y_RNA were also identified in 2 or less childr…
Gene Symbol	VarElect: Gene-Disease Connection Score	Gene-Disease Connection Rank	VarElect: Average Disease Causing Likelihood	Disease Causing Likelihood Rank	Average Rank	Gene Rank	Sample (type of variant(s); number of potentially damaging variants)
FAM8A1	0.64	4	0.841156	1	2.5	1st	26 (het SNP; n=2), 28 (het SNP)
ACADS	0.68	3	0.388039	4	3.5	2nd	26 (het SNP)
KRT76	0.8	2	0.0248381	7	4.5	3rd	29 (het SNP)
HLA-DRB1	1.22	1	0.00988308	8	4.5	3rd	25 (het SNP)
TTBK2	0.31	7	0.470266	3	5	5th	27 (het del), 29 (het del)
SIRPB1	0.41	5	0.365211	5	5	5th	28 (de novo het SV)
GUCA1C	0.33	6	0.175918	6	6	7th	28 (het SNP), 29 (het SNP)
SPAG11B	0.01	10	0.504461	2	6	7th	27 (de novo het SNP)
GOLGA6L2	0.24	8	0	9	8.5	9th	28 (de novo het del)
ALG1L2	0.07	9	0	9	9	10th	29 (de novo het SV)
GOLGA6L1	0.01	10	0	9	9.5	11th	26 (het SNP)
