# Supplementary material for: Toward a methodology for evaluating DNA variants in nuclear families
Source: PLoS One. 2021 Oct 8;16(10):e0258375. doi: 10.1371/journal.pone.0258375 (PMC8500447; doi:10.1371/journal.pone.0258375)
Supplement: S3 Table — We included genes that had at least one child but no more than two with a potentially damaging variant. Scores provided by VarElect, our ranked version of the VarElect scores, and our overall ranking are shown for each gene. Y_RNA was also identified in 2 or less children with potentially damaging variants, but were not able to be ranked by VarElect. Abbreviations: het = simple heterozygous. hom = homozygous. SNP = single nucleotide polymorphism. del = deletion. SV = structural variant. CH = compound heterozygous. (XLSX) [file pone.0258375.s003.xlsx]

## Sheet: S3 Table
Supplementary Table 3. Genes with potentially damaging variants for Wilms tumor. We included genes that had at least one child but no more than two with a potentially damaging variant. Scores provided by VarElect, our ranked version of the VarElect scores, and our overall ranking are shown for each gene. Y_RNA was also identified in 2 or less children with potentially damaging variants, but were …
Gene Symbol	VarElect: Gene-Disease Connection Score	Gene-Disease Connection Rank	VarElect: Average Disease Causing Likelihood	Disease Causing Likelihood Rank	Average Rank	Gene Rank	Sample (type of variant(s); number of potentially damaging variants)
FAM8A1	10.18	2	0.841156	1	1.5	1st	35 (de novo het del)
TRPM3	10.89	1	0.517113	3	2	2nd	35 (het SNP)
PAH	7.41	5	0.489208	4	4.5	3rd	34 (het SNP), 35 (het SNP)
PCK1	7.71	4	0.369305	5	4.5	3rd	33 (de novo het del)
PCK2	7.73	3	0.163365	8	5.5	5th	33 (de novo het del)
DPY19L3	1.01	14	0.773946	2	8	6th	33 (het SNP)
SIPA1L3	5.46	9	0.188014	7	8	6th	32 (de novo hom del)
GOSR2	5.12	11	0.27016	6	8.5	8th	33 (het SNP), 34 (het SNP)
CYP2A13	5.85	8	0.119019	9	8.5	8th	32 (het SNP), 33 (het SNP)
PNPLA7	5.94	7	0.0569698	10	8.5	8th	32 (het SNP), 33 (het SNP)
HLA-DRB5	6.83	6	0	13	9.5	11th	35 (de novo het SNP)
ANKRD36C	5.27	10	0	13	11.5	12th	35 (de novo het SNP)
RP1L1	1.28	13	0.000921707	12	12.5	13th	34 (het SNP), 35 (het SNP)
ZAN	4.51	12	0	13	12.5	13th	32 (het SNP)
HLA-DRB1	0.32	15	0.00988308	11	13	15th	35 (CH SNP with one variant being de novo)
