# Supplementary material for: Toward a methodology for evaluating DNA variants in nuclear families
Source: PLoS One. 2021 Oct 8;16(10):e0258375. doi: 10.1371/journal.pone.0258375 (PMC8500447; doi:10.1371/journal.pone.0258375)
Supplement: S4 Table — We included genes that had at least one child but nor more than two with a potentially damaging variant. Scores provided by VarElect, our ranked version of the VarElect scores, and our overall ranking are shown for each gene. CCDC179, RNU7-167P, and Y_RNA were also identified in 2 or less children with potentially damaging variants, but were not able to be ranked by VarElect. Abbreviations: het = simple heterozygous. hom = homozygous. SNP = single nucleotide polymorphism. del = deletion. SV = structural variant. (XLSX) [file pone.0258375.s004.xlsx]

## Sheet: S4 Table
Supplementary Table 4. Genes with potentially damaging variants for Burkitt's lymphoma. We included genes that had at least one child but nor more than two with a potentially damaging variant. Scores provided by VarElect, our ranked version of the VarElect scores, and our overall ranking are shown for each gene. CCDC179, RNU7-167P, and Y_RNA were also identified in 2 or less children with potenti…
Gene Symbol	VarElect: Gene-Disease Connection Score	Gene-Disease Connection Rank	VarElect: Average Disease Causing Likelihood	Disease Causing Likelihood Rank	Average Rank	Gene Rank	Sample (type of variant(s); number of potentially damaging variants)
TNNT3	17.09	4	0.738602	2	3	1st	43 (de novo het SV)
SIRPB1	22.43	2	0.365211	8	5	2nd	41 (de novo hom SV)
TRMT1	6.24	10	0.746763	1	5.5	3rd	44 (de novo het SNP)
ITGB4	15.55	6	0.490835	6	6	4th	43 (de novo het SNP)
DCHS1	22.99	1	0.123705	12	6.5	5th	42 (de novo het del)
ENPEP	6.53	9	0.400254	7	8	6th	42 (het SNP), 43 (het SNP)
C2orf16	10.82	7	0.141953	11	9	7th	44 (de novo het SNP)
LILRA2	7	8	0.142378	10	9	7th	38 (de novo het SNP)
ADGRA2	3.72	14	0.530931	4	9	7th	40 (het SNP), 43 (het SNP)
CSNK1A1	21.26	3	0	16	9.5	10th	40 (het SNP), 42 (het SNP)
GLYATL1	1.34	17	0.65385	3	10	11th	41 (de novo het SNP)
C1orf50	16.09	5	0	16	10.5	12th	43 (het SNP)
DNTTIP2	5.68	12	0.292487	9	10.5	12th	38 (het SNP), 44 (het SNP)
SPAG11B	1.33	18	0.504461	5	11.5	14th	39 (de novo hom SNP)
KRTAP10-12	5.76	11	0.110913	13	12	15th	39 (de novo het del)
ZNF99	5.28	13	0.0905783	14	13.5	16th	40 (het del), 44 (het del)
RGPD3	1.86	15	0.0461105	15	15	17th	38 (het SNP), 42 (het SNP)
ZNF826P	1.52	16	0	16	16	18th	41 (de novo het SV)
USP17L15	0.72	19	0	16	17.5	19th	42 (de novo hom SNP)
